# Supplementary material for: Sexual Health in Patients with Atopic Dermatitis: A Cross-Sectional Study
Source: Medicina (Kaunas). 2025 Oct 2;61(10):1782. doi: 10.3390/medicina61101782 (PMC12566591; doi:10.3390/medicina61101782)
Supplement: Supplementary file 1 [file medicina-61-01782-s001.zip]

Archive with 1 entries (1 files):
- medicina-3798778-supplementary.pdf
